# Supplementary material for: Bathochromic Shift via C=O to C=S Substitution: A Far-Red Fluorogen for Multiplexed FLIM with FAST Fluorogen-Activating Protein
Source: Int J Mol Sci. 2025 Dec 19;27(1):23. doi: 10.3390/ijms27010023 (PMC12786233; doi:10.3390/ijms27010023)
Supplement: Supplementary file 1 [file ijms-27-00023-s001.zip]

Archive with 1 entries (1 files):
- ijms-4008442-supplementary.pdf
